# Supplementary material for: Digital imaging and vision analysis in science project improves the self-efficacy and skill of undergraduate students in computational work
Source: PLoS One. 2021 May 5;16(5):e0241946. doi: 10.1371/journal.pone.0241946 (PMC8099079; doi:10.1371/journal.pone.0241946)
Supplement: S1 Dataset — (XLSX) [file pone.0241946.s018.xlsx]

## Sheet: QuestionCodes
SemComplete	How many semesters of college after completing high school have you completed? In other words, do not include college credit gained as a high school student.
Intervention	What class or event are you in that you are taking this survey for?	0 - Pre-DIVAS Seminar I, 1 - DIVAS Seminar I, 2 - Coding Bootcamps, 3 - Pair Programming or Summer Research, 4 - DIVAS Seminar II
Q8	In whatever career I choose, I would like to work in a job that uses computer science applications, programming, or computational thinking.	1 - strongly disagree, 2 - disagree, 3 - neutral, 3.5 - somewhat agree, 4 - agree, 5 - strongly agree
Q9	I would like to spend my life working with computer science applications, programming, or computational thinking.	1 - strongly disagree, 2 - disagree, 3 - neutral, 4 - agree, 5 - strongly agree
Q10	In my career, I would like to work with projects that involve a lot of computer science applications, programming, or computational thinking.	1 - strongly disagree, 2 - disagree, 3 - neutral, 4 - agree, 5 - strongly agree
Q11	How much do you know about careers and jobs that involve computer science applications, programming, or computational thinking?	1 - very little, 2 - not a lot, 3 - some, 4 - a lot
Q12	How much do you know about what has to be done inHow much do you know about what has to be done in order to get a job in my chosen career that uses computer science applications, programming, or computational thinking?	1 - very little, 2 - not a lot, 3 - some, 4 - a lot
Q13	How much do you know about where to find information about jobs and careers that use computer science applications, programming, or computational thinking?	1 - very little, 2 - not a lot, 3 - some, 4 - a lot
Q14	How much do you know about how much computer science applications, programming, or computational thinking are used in career(s) you have chosen or are considering?	1 - very little, 2 - not a lot, 3 - some, 4 - a lot
Q18	Your knowledge of computational thinking.
Q21	Your ability to use computational algorithms to solve problems in your field.
Q22	Your ability to use objects in writing computer programs.
Q23	Your ability to generate new computational solutions to problems in your field.
Q24	Your ability to use computer and software tools in your field.
Q25	Your ability to write recursive routines in computer programs.
Q26	Your ability to think of novel ways of doing things in your field.
Q27	Your ability to conceptualize data in your field in ways that can be analyzed computationally.
Q28	Your ability to decompose problems in ways that can be solved algorithmically.
Q29	Your ability to systematicallyapproach a problem to find a solution.
Q30	Your ability to view problems within your field in different ways.
Q31	Your ability to think of multiple ways to approach solving a problem computationally.
SemComplete_1	Pre intervention
Intervention_1
Q8_1
Q9_1
Q10_1
Q11_1
Q12_1
Q13_1
Q14_1
Q18_1
Q21_1
Q22_1
Q23_1
Q24_1
Q25_1
Q26_1
Q27_1
Q28_1
Q29_1
Q30_1
Q31_1
Intervention_2	After DIVAS Seminar I
Q8_2
Q9_2
Q10_2
Q11_2
Q12_2
Q13_2
Q14_2
Q18_2
Q21_2
Q22_2
Q23_2
Q24_2
Q25_2
Q26_2
Q27_2
Q28_2
Q29_2
Q30_2
Q31_2
Intervention_3	After Coding Workshop
Q8_3
Q9_3
Q10_3
Q11_3
Q12_3
Q13_3
Q14_3
Q18_3
Q21_3
Q22_3
Q23_3
Q24_3
Q25_3
Q26_3
Q27_3
Q28_3
Q29_3
Q30_3
Q31_3
Intervention_4	After Pair Programming and Summer Research
Q8_4
Q7_4
Q8_4
Q9_4
Q10_4
Q11_4
Q12_4
Q13_4
Q14_4
Q18_4
Q21_4
Q22_4
Q23_4
Q24_4
Q25_4
Q26_4
Q27_4
Q28_4
Q29_4
Q30_4
Q31_4
Intervention_5	After DIVAS Seminar II
Q8_5
Q7_5
Q8_5
Q9_5
Q10_5
Q11_5
Q12_5
Q13_5
Q14_5
Q18_5
Q21_5
Q22_5
Q23_5
Q24_5
Q25_5
Q26_5
Q27_5
Q28_5
Q29_5
Q30_5
Q31_5

## Sheet: Career_and_SE
Year	Subject_ID	SemComplete_1	Intervention_1	Q8_1	Q9_1	Q10_1	Q11_1	Q12_1	Q13_1	Q14_1	Q18_1	Q21_1	Q22_1	Q23_1	Q24_1	Q25_1	Q26_1	Q27_1	Q28_1	Q29_1	Q30_1	Q31_1	SemComplete_2	Intervention_2	Q8_2	Q9_2	Q10_2	Q11_2	Q12_2	Q13_2	Q14_2	Q18_2	Q21_2	Q22_2	Q23_2	Q24_2	Q25_2	Q26_2	Q27_2	Q28_2	Q29_2	Q30_2	Q31_2	SemComplete_3	Intervention_3	Q8_3	Q9_3	Q10_3	Q11_3
1	1	1	0	4	3	3	3	2	2	2	50	60	10	10	40	0	30	40	30	70	70	60	2	1	3	3	3	3	3	3	3	50	30	40	30	40	40	50	50	40	50	50	50	2	2	3	3	3	3
1	2	2	0	3	2	2	1	1	1	3	10	0	0	0	60	10	60	50	80	90	90	60	3	1	2	2	2	2	3	2	4	40	45	30	40	70	35	80	50	40	60	70	45
1	3	1	0	5	5	5	3	3	2	3	65	45	75	40	50	75	50	75	55	95	95	80	2	1	5	5	5	2	2	3	2	80	90	95	85	90	75	80	85	88	90	85	90	2	2	5	5	5	3
1	4	3	0	4	3	5	2	1	1	3	70	40	20	50	55	30	90	85	95	90	90	75	4	1	4	3	4	2	3	2	3	60	70	50	70	60	40	80	90	90	80	80	85	4	2	4	4	4	2
1	5	1	0	4	3	4	2	2	3	3	63	59	62	57	64	60	65	60	59	66	80	63	1	1	4	3	3	3	2	2	2	70	47	60	60	65	55	75	58	55	67	84	65	2	2	3.5	3	3	3
1	6	1	0	4	3	4	3	2	2	3	80	50	50	50	80	50	70	60	70	80	80	80	1	1	4	3	4	3	3	3	3	70	50	30	30	60	30	70	70	60	80	70	80	2	2	3.5	3	3	3
2	7	1	0	3	3	3	2	3	3	2	60	40	60	50	60	40	40	30	30	50	70	60	1	1	3	3	3	3	2	3	3	50	48	58	54	70	64	70	67	60	63	70	67	2	2	4	3	3	3
2	8	1	0	2	1	4	2	3	3	1	40	30	20	40	30	10	60	40	30	70	70	60	2	1	4	3	4	3	3	3	3	60	40	20	50	40	20	50	60	40	50	60	60	2	2	4	3	4	3
2	9	1	0	3	4	3	3	2	3	2	70	80	50	80	75	30	80	75	75	85	75	65	2	1	4	4	3	3	3	3	3	60	50	50	60	70	20	80	80	65	80	80	60	2	2	3	3	3	3
2	10	3	0	3	4	4	3	3	2	2	60	60	60	60	60	60	60	60	60	60	60	60	4	1	4	4	4	3	3	3	3	70	70	80	80	70	70	80	80	70	80	80	80	4	2	4	4	4	3
2	11	1	0	4	4	4	3	3	3	2	90	100	100	90	90	90	90	90	100	100	100	90	1	1	4	4	4	3	3	3	2	85	100	100	100	100	100	90	100	100	100	90	90	2	2	4	4	4	3
2	12	1	0	4	3	4	2	2	3	3	70	40	40	30	60	50	50	60	70	70	75	60	2	1	4	3	4	3	3	3	3	60	30	30	30	40	20	40	60	40	70	70	70	2	2	3	3	3	3
3	13	1	0	4	4	4	3	2	3	3	60	40	30	30	30	20	60	30	30	60	60	70	1	1	5	5	5	3	3	3	3	70	40	30	50	70	30	60	60	70	70	60	60	3	2	3	2	2	3
3	14	6	0	5	4	5	3	3	4	3	80	50	80	50	60	60	90	70	90	90	90	80	7	1	4	4	4	3	3	3	3	90	60	80	90	60	80	90	90	90	90	90	90	7	2	4	4	4	3
3	15	4	0	5	5	5	3	2	2	2	60	60	50	60	60	70	50	40	70	70	60	60	5	1	5	5	5	3	3	3	3	70	70	60	70	60	50	70	60	60	70	70	70	5	2	4	4	4	3
3	16	1	0	4	3	3	3	3	2	1	20	20	0	0	20	20	30	30	30	40	40	40	3	1	4	4	4	3	3	3	3	40	30	0	10	40	30	60	60	50	60	60	60	3	2	5	5	5	4
3	17	2	0	5	4	3	2	2	2	2	15	15	12	13	14	12	15	15	13	70	75	45	3	1	5	5	5	3	4	3	3	50	40	50	60	60	50	40	60	50	50	50	50	3	2	5	5	5	4
[truncated: 57 more columns]
