# Supplementary material for: Digital imaging and vision analysis in science project improves the self-efficacy and skill of undergraduate students in computational work
Source: PLoS One. 2021 May 5;16(5):e0241946. doi: 10.1371/journal.pone.0241946 (PMC8099079; doi:10.1371/journal.pone.0241946)
Supplement: S2 Dataset — (XLSX) [file pone.0241946.s019.xlsx]

## Sheet: DIVAS Seminar I IDEA
Year	Describe your progress on: Question #20: Gaining a basic understanding of the subject (e.g., factual knowledge, methods, principles, generalizations, theories)	Describe your progress on: Question #21: Developing knowledge and understanding of diverse perspectives, global awareness, or other cultures	Describe your progress on: Question #22: Learning to apply course material (to improve thinking, problem solving, and decisions)	Describe your progress on: Question #23: Developing specific skills, competencies, and points of view needed by professionals in the field most closely related to this course	Describe your progress on: Question #24: Acquiring skills in working with others as a member of a team	Describe your progress on: Question #25: Developing creative capacities (inventing; designing; writing; performing in art, music, drama, etc.)	Describe your progress on: Question #26: Gaining a broader understanding and appreciation of intellectual/cultural activity (music, science, literature, etc.)	Describe your progress on: Question #27: Developing skill in expressing myself orally or in writing	Describe your progress on: Question #28: Learning how to find, evaluate, and use resources to explore a topic in depth	Describe your progress on: Question #29: Developing ethical reasoning and/or ethical decision making	Describe your progress on: Question #30: Learning to analyze and critically evaluate ideas, arguments, and points of view	Describe your progress on: Question #31: Learning to apply knowledge and skills to benefit others or serve the public good	Describe your progress on: Question #32: Learning appropriate methods for collecting, analyzing, and interpreting numerical information	The Course: On the next two items, compare this course with others you have taken at this institution. Question #33: Amount of coursework	The Course: On the next two items, compare this course with others you have taken at this institution. Question #34: Difficulty of subject matter	For the following items, choose the option that best corresponds to your judgment. Question #35: As a rule, I put forth more effort than other students on academic work.	For the following items, choose the option that best corresponds to your judgment. Question #37: When this course began I believed I could master its content.	For the following items, choose the option that best corresponds to your judgment. Question #38: My background prepared me well for this course's requirements.	For the following items, choose the option that best corresponds to your judgment. Question #40: Overall, I rate this course as excellent.
1	4	4	4	4	4	4	4	4	4	4	4	4	4	2	3	3	3	3	5
1	3	4	4	3	4	3	4	3	4	3	4	4	4	2	2	5	3	1	3
1	4	4	4	4	5	5	5	4	5	5	5	4	5	2	2	5	5	5	5
1	4	4	4	4	4	4	4	4	4	4	4	4	4	4	4	4	4	3	4
1	5	5	5	5	5	5	5	5	5	5	5	5	5	3	3	4	4	4	4
2	4	4	4	4	5	4	4	4	4	4	4	4	5	3	4	4	3	2	4
2	4	3	4	3	4	3	3	2	3	1	3	4	4	2	3	3	4	3	5
2	5	3	5	5	5	3	4	3	4	4	4	4	5	2	5	3	4	5	5
2	5	5	5	5	5	5	5	3	5	4	5	5	5	2	3	3	5	5	5
3	5	5	5	5	5	5	5	5	5	5	5	5	5	4	4	4	5	5	5
3	3	3	3	3	3	3	3	3	3	3	3	3	3	2	2	3	4	4	5
Median	4	4	4	4	5	4	4	4	4	4	4	4	5	2	3	4	4	4	5
% > '3'	0.818182	0.727273	0.909091	0.727273	0.909091	0.636364	0.818182	0.545455	0.818182	0.727273	0.818182	0.909091	0.909091	0.181818	0.363636	0.545455	0.727273	0.545455	0.909091
Describe your progress on...			Compare this course with others...				Choose the option that best corresponds to your judgment...
1	No Apparent Progress		1	Much Less than Most Courses			1	Definitely False
2	Slight Progress		2	Less than Most Courses			2	More False than True
3	Moderate Progress		3	About Average			3	In Between
4	Substantial Progress		4	More than Most Courses			4	More True than False
5	Exceptional Progress		5	Much More than Most Courses			5	Definitely True

## Sheet: DIVAS Seminar II IDEA
Year	Describe your progress on: Question #20: Gaining a basic understanding of the subject (e.g., factual knowledge, methods, principles, generalizations, theories)	Describe your progress on: Question #21: Developing knowledge and understanding of diverse perspectives, global awareness, or other cultures	Describe your progress on: Question #22: Learning to apply course material (to improve thinking, problem solving, and decisions)	Describe your progress on: Question #23: Developing specific skills, competencies, and points of view needed by professionals in the field most closely related to this course	Describe your progress on: Question #24: Acquiring skills in working with others as a member of a team	Describe your progress on: Question #25: Developing creative capacities (inventing; designing; writing; performing in art, music, drama, etc.)	Describe your progress on: Question #26: Gaining a broader understanding and appreciation of intellectual/cultural activity (music, science, literature, etc.)	Describe your progress on: Question #27: Developing skill in expressing myself orally or in writing	Describe your progress on: Question #28: Learning how to find, evaluate, and use resources to explore a topic in depth	Describe your progress on: Question #29: Developing ethical reasoning and/or ethical decision making	Describe your progress on: Question #30: Learning to analyze and critically evaluate ideas, arguments, and points of view	Describe your progress on: Question #31: Learning to apply knowledge and skills to benefit others or serve the public good	Describe your progress on: Question #32: Learning appropriate methods for collecting, analyzing, and interpreting numerical information	The Course: On the next two items, compare this course with others you have taken at this institution. Question #33: Amount of coursework	The Course: On the next two items, compare this course with others you have taken at this institution. Question #34: Difficulty of subject matter	For the following items, choose the option that best corresponds to your judgment. Question #35: As a rule, I put forth more effort than other students on academic work.	For the following items, choose the option that best corresponds to your judgment. Question #36: I really wanted to take this course regardless of who taught it.	For the following items, choose the option that best corresponds to your judgment. Question #37: When this course began I believed I could master its content.	For the following items, choose the option that best corresponds to your judgment. Question #38: My background prepared me well for this course's requirements.
1	4	4	4	4	4	4	4	4	4	4	4	4	4	1	2	3	4	4	5
1	4	3	4	3	5	2	4	4	3	4	5	4	5	1	3	3	3	5	5
1	3	1	4	4	4	1	3	1	2	1	1	2	4	2	2	3	3	3	4
1	4	2	4	4	4	3	3	4	5	3	3	4	4	2	3	4	4	4	4
2	4	3	4	4	4	4	3	4	4	3	3	4	5	2	4	4	3	4	4
2	4	2	3	4	4	4	4	4	4	4	4	4	4	2	3	3	3	4	5
Median	4	2.5	4	4	4	3.5	3.5	4	4	3.5	3.5	4	4	2	3	3	3	4	4.5
% > '3'	0.833333	0.166667	0.833333	0.833333	1	0.5	0.5	0.833333	0.666667	0.5	0.5	0.833333	1	0	0.166667	0.333333	0.333333	0.833333	1
Describe your progress on...			Compare this course with others...				Choose the option that best corresponds to your judgment...
1	No Apparent Progress		1	Much Less than Most Courses			1	Definitely False
2	Slight Progress		2	Less than Most Courses			2	More False than True
3	Moderate Progress		3	About Average			3	In Between
4	Substantial Progress		4	More than Most Courses			4	More True than False
5	Exceptional Progress		5	Much More than Most Courses			5	Definitely True
