# Supplementary material for: Digital imaging and vision analysis in science project improves the self-efficacy and skill of undergraduate students in computational work
Source: PLoS One. 2021 May 5;16(5):e0241946. doi: 10.1371/journal.pone.0241946 (PMC8099079; doi:10.1371/journal.pone.0241946)
Supplement: S3 Dataset — (XLSX) [file pone.0241946.s020.xlsx]

## Sheet: Sheet1
	Day 1	Day 2	Day 3
Python Intro	7.585	7.63611
Image Processing	6.33611	6.29677	7.22258
	Day 1	Day 2	Day 3
Python Intro	0.30558	0.261775
Image Processing	0.3437	0.320969	0.287133
Day 1		Day 2		Day 3		Day 4		Day 5			ave n
Year	Score	Year	Score	Year	Score	Year	Score	Year	Score	1	14
1	5	1	10	1	6	1	7	1	8.4	2	12
1	7	1	8	1	3	1	5	1	7	3	8
1	7	1	6	1	6	1	6	1	8
1	8	1	7	1	5	1	7	1	8
1	8	1	8	1	5	1	6.2	1	9
1	8	1	8	1	2	1	3	1	8
1	8	1	9	1	5	1	4	1	7
1	8.9	1	8	1	5	1	7	1	6
1	6.5	1	7	1	7	1	6	1	7
1	8	1	7.5	1	8	1	5	1	6
1	5.5	1	8	1	8	1	6	1	7
1	8	1	8	1	7	1	5	1	5
1	8	1	10	1	7	2	6	1	8
1	6	1	6	1	6	2	7	2	5
1	10	1	7.4	2	8	2	9	2	10
1	5	2	10	2	2	2	6	2	8
2	3	2	6.5	2	8	2	6	2	9
2	6	2	6	2	9	2	5	2	5
2	3	2	6	2	8	2	8	2	4
2	8	2	6	2	6.5	2	9	2	5
2	9.5	2	7	2	5	2	7	2	7
2	7.5	2	6	2	10	2	7	2	8.5
2	3	2	7	2	5	2	10	2	10
2	7	2	3	2	9	2	6	3	4
2	10	2	10	2	6	3	10	3	9
2	7	2	9	2	10	3	6.5	3	7
2	9	2	9	3	7	3	7	3	8
2	9.5	2	10	3	6	3	5	3	8
2	10	3	8	3	5	3	2	3	7
2	10	3	5.5	3	4	3	4.5	3	7
2	10	3	9	3	3	3	7	3	8
3	7.5	3	9	3	6.5
3	9	3	8	3	8
3	9	3	8	3	9.5
3	7	3	8	3	7
3	9	3	6	3	5.6
3	6.5
3	10
3	7
3	9
