# Supplementary material for: Digital imaging and vision analysis in science project improves the self-efficacy and skill of undergraduate students in computational work
Source: PLoS One. 2021 May 5;16(5):e0241946. doi: 10.1371/journal.pone.0241946 (PMC8099079; doi:10.1371/journal.pone.0241946)
Supplement: S4 Dataset — (XLSX) [file pone.0241946.s021.xlsx]

## Sheet: 2016-17
Rubric used	CT Rubric ver. 2	Subjects 19 and 20: Non-scholar participants that joined the scholars for pair programming
Assessment Completed	Intervention Tested	Subject ID	Scorer ID	R-1	R-2	A-3	A-4	A-5	A-6	A-7	D-8	D-9	D-10	D-11	I-12	I-13	I-14	I-15
CSpost-full	DIVASemI	1	2	2	3	2	Not Obs.	Not Obs.	2	2	3	2	2	2	Not Obs.	2	2	2
CSpre-full	Baseline	1	1	2	Not Obs.	2	Not Obs.	Not Obs.	3	3	3	3	Not Obs.	3	Not Obs.	3	1	1
CSpre-full	Baseline	1	2	Not Obs.	Not Obs.	Not Obs.	Not Obs.	Not Obs.	3	3	3	3	Not Obs.	1	Not Obs.	3	Not Obs.	2
CSpre-full	Baseline	1	3	3	Not Obs.	Not Obs.	Not Obs.	Not Obs.	3	3	3	3	Not Obs.	3	Not Obs.	3	1	2
WSChal	CodingBootcamp	1	1	1	2	1	Not Obs.	2	1	2	1	1	Not Obs.	2	2	1	1	2
WSChal	CodingBootcamp	1	3	2	2	3	Not Obs.	3	2	3	3	3	Not Obs.	3	2	2	3	3
CSpost-full	DIVASemI	2	2	3	3	2	Not Obs.	Not Obs.	2	2	2	2	Not Obs.	2	Not Obs.	2	1	2
CSpre-full	Baseline	2	1	1	Not Obs.	1	Not Obs.	Not Obs.	1	1	1	1	Not Obs.	1	Not Obs.	1	1	1
CSpre-full	Baseline	2	2	Not Obs.	Not Obs.	2	Not Obs.	Not Obs.	2	1	2	1	Not Obs.	1	Not Obs.	1	1	2
CSpre-full	Baseline	2	3	1	Not Obs.	1	Not Obs.	Not Obs.	1	1	1	1	Not Obs.	1	Not Obs.	1	1	1
CSpost-full	DIVASemI	3	2	3	3	3	Not Obs.	Not Obs.	3	3	3	3	Not Obs.	3	Not Obs.	3	1	2
CSpre-full	Baseline	3	1	3	Not Obs.	3	Not Obs.	Not Obs.	3	3	3	3	Not Obs.	3	Not Obs.	3	1	2
CSpre-full	Baseline	3	2	Not Obs.	Not Obs.	3	Not Obs.	Not Obs.	3	3	3	3	Not Obs.	2	Not Obs.	3	2	2
CSpre-full	Baseline	3	3	3	Not Obs.	3	Not Obs.	Not Obs.	3	3	3	3	Not Obs.	3	Not Obs.	3	1	2
WSChal	CodingBootcamp	3	1	3	3	3	Not Obs.	3	3	3	3	3	3	3	3	3	2	3
WSChal	CodingBootcamp	3	3	2	2	2	Not Obs.	2	2	3	3	3	Not Obs.	3	2	3	2	2
WSChal	CodingBootcamp	4	1	3	3	2	Not Obs.	2	2	3	3	2	2	2	2	1	2	2
WSChal	CodingBootcamp	4	3	3	3	2	Not Obs.	2	2	3	3	1	2	2	2	1	2	2
CSpost-full	DIVASemI	5	2	2	3	2	Not Obs.	Not Obs.	3	2	3	3	Not Obs.	2	Not Obs.	3	1	2
CSpre-full	Baseline	5	1	2	Not Obs.	2	Not Obs.	Not Obs.	2	2	2	2	Not Obs.	1	Not Obs.	2	1	1
CSpre-full	Baseline	5	2	Not Obs.	Not Obs.	3	Not Obs.	Not Obs.	3	2	2	2	Not Obs.	1	Not Obs.	2	Not Obs.	2
CSpre-full	Baseline	5	3	3	Not Obs.	2	Not Obs.	Not Obs.	2	2	2	2	Not Obs.	1	Not Obs.	2	Not Obs.	Not Obs.
WSChal	CodingBootcamp	5	1	1	2	2	Not Obs.	1	2	2	1	1	Not Obs.	2	2	1	1	2
WSChal	CodingBootcamp	5	3	3	3	2	Not Obs.	2	2	3	2	2	Not Obs.	2	2	2	2	3
CSpost-full	DIVASemI	6	2	2	3	2	Not Obs.	Not Obs.	3	2	3	2	Not Obs.	2	Not Obs.	2	1	2
CSpre-full	Baseline	6	1	2	Not Obs.	2	Not Obs.	Not Obs.	2017-01-02	2	2	2	Not Obs.	1	Not Obs.	2	1	1
CSpre-full	Baseline	6	2	Not Obs.	Not Obs.	Not Obs.	Not Obs.	Not Obs.	3	2	2	1	Not Obs.	1	Not Obs.	2	Not Obs.	2
CSpre-full	Baseline	6	3	3	Not Obs.	1	Not Obs.	Not Obs.	2	2	2	1	Not Obs.	1	Not Obs.	2017-01-02	Not Obs.	1
WSChal	CodingBootcamp	6	1	2	2	1	Not Obs.	2	1	1	1	1	Not Obs.	1	2	1	1	1
WSChal	CodingBootcamp	6	3	2	1	1	Not Obs.	2	1	1	1	1	1	1	1	1	1	1
PairProg	PairProg	5 6	3	2	Not Obs.	2	Not Obs.	Not Obs.	3	2	2	2	2	2	Not Obs.	2	2	2
PairProg	PairProg	5 6	1	2	Not Obs.	2	Not Obs.	Not Obs.	3	2	2	2	2	2	Not Obs.	2	2	2
PairProg	PairProg	4 19	3	2	Not Obs.	2	Not Obs.	Not Obs.	3	3	3	3	3	3	Not Obs.	2	2	2
PairProg	PairProg	4 19	1	2	Not Obs.	3	Not Obs.	Not Obs.	3	3	3	3	3	3	Not Obs.	2	2	3
PairProg	PairProg	1 3	3	2	Not Obs.	2	Not Obs.	Not Obs.	2	3	2	2	2	2	Not Obs.	2	2	3
PairProg	PairProg	1 3	1	2	Not Obs.	2	Not Obs.	Not Obs.	3	3	2	2	2	2	Not Obs.	2	3	3
PairProg	PairProg	3 5	3	3	Not Obs.	2	Not Obs.	Not Obs.	3	2	2	2	2	2	Not Obs.	2	2	3
PairProg	PairProg	3 5	1	2	Not Obs.	3	Not Obs.	Not Obs.	3	3	2	2	2	2	Not Obs.	2	3	3
PairProg	PairProg	1 6	3	3	Not Obs.	2	Not Obs.	Not Obs.	3	3	3	3	3	3	Not Obs.	3	2	2
PairProg	PairProg	1 6	1	3	Not Obs.	2	Not Obs.	Not Obs.	3	3	3	3	3	3	Not Obs.	2	3	3
PairProg	PairProg	20 4	3	2	Not Obs.	2	Not Obs.	Not Obs.	3	3	2	2	2	2	Not Obs.	3	2	2
PairProg	PairProg	20 4	1	2	Not Obs.	2	Not Obs.	Not Obs.	2	3	3	3	3	3	Not Obs.	2	3	2

## Sheet: 2017-18
Rubric Used	CT Rubric v. 3	*NOTE: CT Rubric v. 3 had a '0' level
Assessment Completed	Intervention Tested	Subject ID	Scorer ID	R-1A	R-1B	R-2A	R-2B	A-3A	A-3B	A-3C	A-4	A-5	D-6A	D-6B	D-6C	I-7	I-8	I-9	I-10	I-11
CSpost-full	DIVASemI	7	2	2	3	Not Obs.	Not Obs.	2	2	2	Not Obs.	Not Obs.	2	Not Obs.	0	Not Obs.	2	2	1	2
CSpre-full	Baseline	7	2	2	1	Not Obs.	Not Obs.	2	2	2	Not Obs.	Not Obs.	3	Not Obs.	0	Not Obs.	2	2	2	2
SummerResearch	SummerResearch	7	4	4	4	4	4	4	4	2	3	4	4	3	3	4	3	4	3	4
WSChalColor	CodingBootcamp	7	1	2	0	2	4	2	4	2	3	1	4	Not Obs.	3	Not Obs.	3	2	0	2
WSChalMorph	CodingBootcamp	7	4	3	0	2	3	2	3	2	3	2	2	2	2	3	2	3	2	3
CSpost-full	DIVASemI	8	2	2	1	Not Obs.	Not Obs.	2	2	2	Not Obs.	Not Obs.	2	Not Obs.	0	Not Obs.	2	1	1	1
CSpre-full	Baseline	8	2	2	1	Not Obs.	Not Obs.	1	2	2	Not Obs.	Not Obs.	1	Not Obs.	0	Not Obs.	1	1	1	1
SummerResearch	SummerResearch	8	1	3	2	2	4	2	2	2	3	2	3	Not Obs.	0	Not Obs.	3	3	0	3
WSChalColor	CodingBootcamp	8	4	2	0	2	3	1	1	0	0	1	0	1	1	1	1	1	2	3
WSChalMorph	CodingBootcamp	8	3	3	1	3	4	2	3	2	3	2	3	Not Obs.	2	3	3	3	2	3
CSpost-full	DIVASemI	9	2	3	3	Not Obs.	Not Obs.	4	3	4	Not Obs.	Not Obs.	4	Not Obs.	4	Not Obs.	4	4	3	4
CSpre-full	Baseline	9	2	3	1	Not Obs.	Not Obs.	4	3	4	Not Obs.	Not Obs.	1	Not Obs.	1	Not Obs.	0	3	2	3
WSChalColor	CodingBootcamp	9	4	2	0	2	2	1	2	2	1	2	3	2	2	2	1	0	1	3
WSChalMorph	CodingBootcamp	9	3	2	0	2	3	2	4	1	3	1	3	0	3	3	3	1	0	2
WSChalMorph	CodingBootcamp	10	1	2	1	2	4	1	1	0	3	1	1	2	2	Not Obs.	1	1	0	1
CSpost-full	DIVASemI	11	2	3	3	Not Obs.	Not Obs.	3	3	3	Not Obs.	Not Obs.	3	Not Obs.	2	Not Obs.	3	4	2	3
CSpre-full	Baseline	11	2	3	1	Not Obs.	Not Obs.	3	3	3	Not Obs.	Not Obs.	1	Not Obs.	2	Not Obs.	1	4	2	3
PairProgrammingMorph	PairProgramming	2020-11-12	4	4	3	3	3	4	4	3	3	4	4	3	3	4	3	3	2	3
SummerResearch	SummerResearch	11	1	3	0	2	4	4	4	4	3	2	4	3	3	3	4	4	1	3
SummerResearch	SummerResearch	11	3	3	0	2	4	4	4	4	4	3	4	3	3	3	4	4	1	3
SummerResearch	SummerResearch	11	4	3	0	2	4	4	4	4	3	3	4	3	3	3	4	4	1	3
WSChalColor	CodingBootcamp	11	4	3	0	4	4	2	4	2	3	3	3	3	3	3	3	2	1	3
WSChalMorph	CodingBootcamp	11	3	2	1	2	4	2	2	1	2	1	2	Not Obs.	Not Obs.	3	3	0	0	2
CSpost-full	DIVASemI	12	2	3	3	Not Obs.	Not Obs.	3	2	3	Not Obs.	Not Obs.	0	Not Obs.	2	Not Obs.	1	2	1	2
CSpre-full	Baseline	12	2	3	Not Obs.	Not Obs.	Not Obs.	4	3	2	Not Obs.	Not Obs.	3	Not Obs.	2	Not Obs.	3	3	3	2
WSChalColor	CodingBootcamp	12	3	1	0	2	1	1	1	0	0	1	0	Not Obs.	1	Not Obs.	1	1	0	1
WSChalMorph	CodingBootcamp	12	1	3	3	2	4	2	4	2	3	2	3	3	3	Not Obs.	3	3	0	3
PairProgrammingMorph	PairProgramming	2020-07-08	3	3	2	2	3	2	3	3	2	2	2	Not Obs.	2	2	2	2	1	2
PairProgrammingColor	PairProgramming	2020-07-10	3	3	1	2	3	2	3	2	3	2	2	3	3	2	2	2	0	2
PairProgrammingColor	PairProgramming	2020-08-11	1	3	1	2	4	2	4	2	3	2	3	3	3	Not Obs.	3	4	0	4
PairProgrammingMorph	PairProgramming	2020-09-10	1	3	2	2	4	2	4	3	3	2	3	Not Obs.	3	Not Obs.	3	3	0	4
PairProgrammingColor	PairProgramming	2020-09-12	1	3	1	2	4	2	4	2	3	1	2	Not Obs.	3	Not Obs.	2	3	0	3
PairProgrammingColor	PairProgramming	2020-09-12	3	2	1	2	4	2	3	2	3	2	2	Not Obs.	3	3	2	3	0	3
PairProgrammingColor	PairProgramming	2020-09-12	4	3	1	2	4	2	4	2	3	2	2	Not Obs.	3	3	2	3	0	3

## Sheet: 2018-19
Rubric Used	CT Rubric v. 4	Subject 18: A non-scholar that joined the scholars for pair programming
Assessment Completed	Intervention Tested	Subject ID	Scorer ID	R-1A	R-1B	R-2A	R-2B	A-3A	A-3B	A-3C	A-4	A-5	D-6A	D-6B	D-6C	I-7	I-8	I-9	I-10	I-11
CSpost-full	DIVASemI	13	2	4	3	Not Obs.	Not Obs.	5	Not Obs.	Not Obs.	Not Obs.	Not Obs.	4	Not Obs.	5	Not Obs.	4	4	Not Obs.	4
CSpre-full	Baseline	13	2	3	4	Not Obs.	Not Obs.	3	Not Obs.	Not Obs.	Not Obs.	Not Obs.	3	Not Obs.	3	Not Obs.	2	2	Not Obs.	3
WSChalColor	CodingBootcamp	13	4	1	1	1	1	1	1	1	1	1	1	1	1	1	1	1	1	1
WSChalMorph	CodingBootcamp	13	3	1	1	1	1	1	1	1	1	1	1	1	1	1	1	1	1	1
CSpost-full	DIVASemI	14	2	3	3	Not Obs.	Not Obs.	2	Not Obs.	Not Obs.	Not Obs.	Not Obs.	2	Not Obs.	4	Not Obs.	2	3	Not Obs.	3
CSpre-full	Baseline	14	2	3	Not Obs.	Not Obs.	Not Obs.	3	Not Obs.	Not Obs.	Not Obs.	Not Obs.	4	Not Obs.	3	Not Obs.	4	3	Not Obs.	3
PairProgrammingColor	PairProgramming	14, 18	4	5	4	4	5	2	3	3	4	3	4	3	2	4	2	2	2	3
WSChalMorph	CodingBootcamp	14	4	1	1	1	1	1	1	1	1	1	1	1	1	1	1	1	1	1
CSpost-full	DIVASemI	16	2	5	5	Not Obs.	Not Obs.	4	Not Obs.	Not Obs.	Not Obs.	Not Obs.	3	3	4	Not Obs.	2	3	Not Obs.	4
CSpre-full	Baseline	16	2	3	4	Not Obs.	Not Obs.	4	Not Obs.	Not Obs.	Not Obs.	Not Obs.	4	Not Obs.	3	Not Obs.	2	4	Not Obs.	4
PairProgrammingColor	PairProgramming	16, 17	1	3	2	3	5	3	3	3	4	3	4	Not Obs.	4	Not Obs.	4	3	1	3
PairProgrammingMorph	PairProgramming	13, 16	1	4	4	3	5	2	2	1	4	2	2	2	2	Not Obs.	1	2	1	2
PairProgrammingMorph	PairProgramming	13, 16	3	4	4	4	5	2	2	1	1	2	2	2	2	Not Obs.	2	2	1	2
PairProgrammingMorph	PairProgramming	13, 16	4	4	4	4	5	2	2	1	3	2	2	2	2	4	2	2	1	2
WSChalColor	CodingBootcamp	16	3	1	1	1	1	1	1	1	1	1	1	1	1	1	1	1	1	1
WSChalMorph	CodingBootcamp	16	1	2	2	3	5	1	2	1	3	2	1	1	1	Not Obs.	2	2	1	2
WSChalMorph	CodingBootcamp	16	3	2	1	3	4	1	1	1	2	2	1	1	1	Not Obs.	2	1	1	2
WSChalMorph	CodingBootcamp	16	4	2	2	2	5	1	2	1	2	2	1	1	1	4	2	1	1	2
CSpost-full	DIVASemI	17	2	4	3	Not Obs.	Not Obs.	4	Not Obs.	Not Obs.	Not Obs.	Not Obs.	4	Not Obs.	3	Not Obs.	4	3	Not Obs.	3
CSpre-full	Baseline	17	2	4	5	Not Obs.	Not Obs.	3	Not Obs.	Not Obs.	Not Obs.	Not Obs.	4	Not Obs.	1	Not Obs.	4	1	Not Obs.	1
PairProgrammingMorph	PairProgramming	14, 17	3	4	4	4	5	3	3	3	4	3	4	4	4	Not Obs.	4	3	3	3
WSChalColor	CodingBootcamp	17	3	2	1	3	4	1	1	1	2	1	2	1	1	Not Obs.	2	1	1	2
WSChalMorph	CodingBootcamp	17	1	1	1	3	5	1	1	1	3	2	1	1	1	Not Obs.	2	2	1	2
WSChalMorph	CodingBootcamp	17	3	1	1	3	2	1	1	1	2	2	1	1	1	Not Obs.	2	1	1	2
WSChalMorph	CodingBootcamp	17	4	1	1	4	5	2	1	1	2	2	1	1	1	4	2	2	1	2
PairProgrammingColor	PairProgramming	13, 15	3	4	2	3	5	4	2	3	2	2	3	1	1	Not Obs.	3	2	1	2
CSpost-full	DIVASemI	15	2	4	3	Not Obs.	Not Obs.	4	Not Obs.	Not Obs.	Not Obs.	Not Obs.	4	3	3	Not Obs.	4	3	Not Obs.	2
CSpre-full	Baseline	15	2	3	2	Not Obs.	Not Obs.	3	Not Obs.	Not Obs.	Not Obs.	Not Obs.	5	Not Obs.	3	Not Obs.	4	4	Not Obs.	4
PairProgrammingMorph	PairProgramming	15, 18	1	2	1	3	5	3	3	3	4	3	4	4	4	Not Obs.	4	3	1	3

## Sheet: CT Assessments Table
CSpre-full	Cup stacking prompt (pre), with second question about finding more efficient solution. Includes video during assessment and debrief interview
CSpost-full	define this (Always pre workshop. For DIVA scholars, this was post Seminar I. For others, this was the first cup stacking prompt. Maybe pull out into multiple categories.	di
WSChal	Post-workshop coding challenges (morphimetric and / or colorimetric)
WSChalColor	Post-workshop colorimetric challenge
WSChalMorph	Post-workshop morphometric challenge
PairProgrammingColor	Post pair programming colorimetric challenge
PairProgrammingMorph	Post pair programming morphometric challenge
SummerResearch	Post summer research code
Not Obs.	Criterion was not observable in the given artifact
'0'	A level defined in Version 3 of the CT Rubric. Values only found in 2017-18
